# Supplementary material for: Reliability and validity of the Turkish version of the extended Barcelona Music Reward Questionnaire
Source: PLoS One. 2026 Jun 18;21(6):e0347517. doi: 10.1371/journal.pone.0347517 (PMC13278414; doi:10.1371/journal.pone.0347517)
Supplement: S2 File — (XLSX) [file pone.0347517.s002.xlsx]

## Sheet: Dataset_main sample (266)
Gender	Hearing loss	Musicianship	eBMRQ_1	eBMRQ_2	eBMRQ_3	eBMRQ_4	eBMRQ_5	eBMRQ_6	eBMRQ_7	eBMRQ_8	eBMRQ_9	eBMRQ_10	eBMRQ_11	eBMRQ_12	eBMRQ_13	eBMRQ_14	eBMRQ_15	eBMRQ_16	eBMRQ_17	eBMRQ_18	eBMRQ_19	eBMRQ_20	eBMRQ_21	eBMRQ_22	eBMRQ_23	eBMRQ_24
1	No	1	4	2	5	5	3	3	3	2	4	3	3	2	2	4	2	4	4	2	2	1	2	3	3	4
1	No	1	5	1	1	5	1	5	5	5	5	5	5	1	5	1	1	5	5	5	5	1	1	5	5	5
1	No	2	4	1	5	5	1	5	4	4	5	5	5	4	5	5	5	5	5	5	3	1	5	5	5	5
1	No	1	4	1	5	5	1	5	5	5	5	5	3	4	3	5	3	5	5	4	5	2	4	5	5	5
1	No	1	5	1	4	5	1	5	5	5	5	5	5	5	3	4	4	5	5	5	5	4	4	4	5	4
1	No	1	5	1	5	5	1	5	5	4	5	5	4	3	3	5	5	5	5	4	5	3	5	5	5	5
1	No	2	4	1	5	5	2	5	3	3	5	5	4	4	4	5	4	5	5	5	5	3	4	5	5	5
1	No	1	3	2	5	5	1	5	4	3	5	5	3	1	4	4	2	5	5	3	3	1	3	5	3	4
1	No	1	4	3	4	2	4	4	4	2	4	4	2	3	2	1	2	3	3	3	2	1	2	4	4	3
2	No	1	5	2	5	5	2	3	3	3	5	5	3	2	2	5	5	5	5	2	3	2	5	5	5	5
1	No	1	1	5	5	5	1	3	1	1	5	5	5	1	5	3	1	3	5	3	1	1	1	5	5	3
1	No	1	1	5	5	5	5	1	1	1	5	5	1	1	5	1	1	1	1	1	1	1	5	1	1	1
2	No	1	2	4	2	2	5	2	2	2	3	3	1	2	2	4	2	2	2	2	2	1	3	2	3	3
1	No	1	4	1	3	4	1	5	3	3	3	5	4	3	4	4	3	5	5	4	4	2	4	5	5	5
1	No	1	5	1	3	5	2	3	3	3	5	5	4	2	3	5	4	5	5	3	4	1	3	5	5	4
1	No	1	4	1	4	5	1	5	5	5	5	5	5	3	4	3	5	5	5	1	4	1	2	5	5	5
1	No	1	4	2	3	2	3	4	2	4	4	4	2	2	3	4	3	3	4	2	4	2	3	4	4	2
1	No	1	5	2	5	5	1	5	3	2	5	5	3	3	1	5	3	4	5	3	4	1	2	5	5	3
1	No	1	5	1	3	4	1	4	3	4	5	4	4	3	2	5	4	4	5	4	4	2	3	4	5	4
1	No	1	2	1	2	4	1	3	3	5	5	4	4	3	5	4	2	3	3	3	4	2	2	4	4	4
1	No	1	3	1	5	5	1	5	3	4	5	5	5	1	1	5	5	5	5	5	4	2	5	5	5	3
1	No	1	5	1	5	5	1	5	5	5	5	5	5	3	3	5	5	5	5	5	5	3	3	5	5	5
1	No	1	5	3	5	3	1	5	5	4	5	5	5	4	3	5	5	5	5	4	4	2	5	5	5	5
1	No	1	3	3	5	5	5	4	1	5	5	5	2	5	1	3	3	5	3	1	1	1	3	5	1	3
1	No	1	3	4	3	3	1	3	3	2	4	3	3	3	3	4	2	3	3	3	3	3	3	3	3	3
1	No	1	3	2	4	4	1	3	3	3	5	4	4	3	2	4	3	4	3	3	3	1	3	4	4	3
1	No	1	3	3	5	4	1	4	3	3	5	5	5	2	2	4	3	3	3	3	2	1	3	4	4	4
2	No	1	3	4	5	3	1	5	3	4	5	5	3	1	3	4	3	3	3	1	2	3	3	3	3	2
2	No	1	3	4	2	2	3	1	3	2	3	3	3	2	3	2	1	2	2	2	2	1	2	1	2	2
1	No	1	4	4	5	5	1	5	3	3	5	4	4	3	1	2	4	4	5	4	4	2	4	5	5	3
1	No	1	4	2	4	4	4	4	3	4	4	4	3	3	4	4	3	4	4	3	4	4	4	4	3	4
1	No	1	4	3	4	1	2	4	4	2	4	3	4	3	3	3	2	3	4	2	3	2	3	3	2	4
2	No	2	4	3	5	4	1	5	5	4	5	5	3	4	3	5	5	5	4	4	4	1	4	4	4	4
1	No	1	4	1	4	5	1	4	4	4	4	5	4	4	3	5	5	5	5	4	4	3	4	4	5	4
1	No	2	3	1	5	5	1	5	2	5	5	5	5	5	5	5	5	5	5	5	2	1	5	5	5	1
1	No	1	5	2	4	4	2	4	4	5	5	4	4	3	3	3	3	3	4	2	5	1	3	4	4	3
1	No	1	3	3	5	4	5	3	3	4	5	5	3	1	3	5	3	5	5	4	5	1	5	5	5	5
1	No	1	4	3	3	3	1	3	2	2	4	4	3	2	2	3	4	3	4	3	3	1	2	3	3	3
1	No	1	4	1	4	5	1	5	5	4	5	4	4	5	2	5	1	5	5	5	5	2	4	5	4	5
1	No	1	4	1	5	5	3	4	4	4	3	4	2	2	2	2	4	4	4	3	4	1	2	4	4	3
1	No	1	5	1	4	5	1	5	3	5	5	5	5	4	5	5	5	5	5	3	5	1	4	5	5	5
1	No	1	1	5	1	5	1	1	5	5	5	3	1	3	1	5	1	1	3	5	1	1	1	3	3	3
1	No	1	1	1	5	4	5	1	1	1	5	4	1	1	1	5	1	1	5	1	2	1	1	4	5	2
1	No	1	3	1	3	5	1	5	3	4	5	5	5	4	3	4	5	4	5	3	4	3	4	5	5	4
1	No	1	4	2	4	4	2	4	4	4	4	4	3	2	3	4	4	4	4	2	3	1	3	4	3	3
2	No	1	4	4	5	3	1	2	1	1	5	1	1	1	1	3	4	1	2	2	1	1	1	2	3	2
2	No	3	1	3	5	3	2	5	1	4	5	3	3	4	5	3	4	1	3	3	1	1	1	2	5	4
1	No	1	5	1	5	5	1	4	4	4	4	5	3	3	3	4	3	4	4	3	4	3	3	5	4	3
1	No	1	3	2	4	4	1	4	4	3	4	4	4	2	2	4	4	4	4	4	3	1	4	4	4	4
1	No	1	5	1	3	5	1	4	3	4	4	5	5	4	4	5	5	5	5	4	4	1	4	4	4	4
2	No	2	4	1	5	5	4	5	5	5	5	5	1	5	3	4	5	5	5	5	5	5	3	3	5	3
2	No	3	3	3	5	5	1	5	3	3	4	5	3	2	2	1	3	4	4	5	2	1	3	4	4	4
2	No	1	4	1	4	5	3	5	5	5	5	5	3	3	1	5	2	4	4	4	1	2	4	5	4	5
1	No	1	4	5	2	5	5	4	4	5	3	4	2	2	1	1	4	3	3	2	5	1	2	3	4	1
2	No	1	4	4	5	4	2	2	4	4	5	4	3	3	2	4	3	4	4	2	3	2	3	3	4	4
2	No	1	2	4	5	4	2	3	3	4	4	4	2	4	3	2	3	5	5	4	4	1	3	4	4	3
1	No	1	4	1	4	5	1	4	4	2	5	4	2	1	4	4	4	4	4	1	1	1	1	4	4	3
2	No	1	3	4	5	3	4	3	3	3	4	5	2	3	4	1	3	4	5	2	5	2	3	4	3	4
2	No	1	2	5	4	1	2	3	2	2	4	2	1	2	3	4	5	2	4	2	3	1	3	3	2	5
2	No	1	5	1	5	5	3	5	5	5	5	5	3	4	3	5	4	4	4	4	3	2	4	5	3	5
2	No	1	5	2	4	3	1	5	4	3	5	3	4	3	2	2	5	5	2	2	4	1	2	4	2	5
1	No	2	5	1	4	4	1	3	3	4	4	5	2	3	2	4	4	4	4	4	4	2	3	5	4	2
1	No	1	4	5	4	3	1	1	3	2	5	5	4	2	1	3	4	4	3	4	4	1	4	5	5	5
1	No	1	5	4	4	1	5	3	3	2	5	4	2	2	2	2	2	3	4	3	4	1	5	4	4	4
2	No	1	4	2	3	4	4	3	4	4	4	4	3	2	4	2	4	4	4	3	4	2	2	4	3	4
2	No	1	5	3	5	3	2	3	3	2	4	3	3	2	2	4	3	2	5	2	2	2	3	3	3	3
1	No	1	5	1	5	5	1	5	5	3	5	5	4	3	2	5	5	5	5	4	5	2	3	5	5	5
1	No	2	3	4	4	3	3	3	4	3	4	4	3	2	2	3	4	4	4	1	5	1	3	5	4	3
1	No	2	4	2	5	3	1	5	4	5	5	5	3	4	3	3	4	4	4	4	4	3	5	5	3	4
2	No	3	5	1	5	5	3	5	5	5	5	5	3	3	3	1	5	5	5	5	5	4	5	5	5	4
1	No	1	5	1	5	5	1	5	5	5	5	5	3	5	5	5	4	5	5	5	5	3	5	5	5	5
1	No	1	4	5	2	5	1	2	3	3	4	4	1	1	2	4	1	3	2	3	2	1	4	4	2	2
2	No	1	5	1	5	5	4	5	5	5	5	5	2	3	5	2	4	4	5	5	5	3	5	5	4	4
2	No	1	4	2	4	5	5	4	3	4	3	4	1	1	2	1	1	1	4	3	1	1	2	3	3	3
2	No	3	5	1	4	5	3	5	5	5	5	5	3	4	5	5	5	5	4	5	5	5	5	5	3	5
2	No	1	3	1	5	2	4	4	4	4	4	4	1	3	2	3	3	4	3	4	3	2	3	2	3	4
2	No	1	4	3	5	5	2	2	3	4	5	5	1	1	1	5	3	4	2	2	2	1	4	4	2	2
2	No	1	4	1	4	4	1	4	4	4	5	4	3	3	4	4	4	4	5	3	4	3	4	4	3	5
1	No	1	5	4	3	5	1	5	4	2	4	5	5	2	5	1	3	4	4	4	5	4	1	5	4	3
2	No	3	1	4	4	4	1	4	4	4	4	4	4	4	4	4	4	4	4	4	4	4	4	4	4	4
1	No	1	3	5	5	5	1	5	5	5	5	5	4	4	4	5	3	4	5	1	3	2	3	5	3	5
2	No	1	3	4	4	4	1	2	1	4	4	3	1	2	1	1	1	4	5	2	1	1	1	4	2	1
2	No	1	4	4	4	5	1	5	4	5	5	5	3	4	5	5	1	5	5	3	4	1	3	5	5	3
2	No	2	5	1	5	5	4	5	4	5	5	4	1	4	4	3	4	4	5	5	5	4	4	5	5	5
2	No	1	5	2	5	4	5	1	1	5	3	3	1	1	3	1	1	3	4	1	1	1	1	3	3	1
1	No	1	3	2	4	4	2	4	3	3	4	5	4	3	4	4	4	4	5	4	4	2	4	4	4	4
2	No	1	4	1	4	4	3	4	4	4	4	4	3	3	4	4	3	4	4	4	4	3	4	5	4	4
2	No	2	3	1	5	5	3	4	3	5	5	5	3	5	4	5	1	5	5	5	5	3	5	5	5	5
2	No	1	3	1	1	1	1	1	1	1	1	1	1	1	1	1	1	1	1	1	1	1	1	1	1	1
2	No	2	5	1	5	5	3	5	5	5	5	5	1	5	5	5	5	5	5	5	5	2	5	5	5	5
2	No	1	4	2	3	3	1	5	3	4	3	4	3	1	4	3	3	4	3	3	4	1	3	4	3	3
2	No	2	5	2	5	4	4	5	2	4	5	4	1	4	4	4	4	4	4	4	5	5	5	4	5	5
2	No	2	4	4	4	3	1	2	1	1	5	3	4	4	4	3	3	3	3	3	3	3	3	3	3	3
2	No	2	5	1	1	5	1	5	5	3	4	5	5	5	5	3	5	5	5	5	5	5	5	5	5	5
2	No	1	5	1	5	4	4	4	4	5	5	5	2	3	4	4	4	4	5	5	4	1	3	5	4	3
2	No	2	4	1	4	3	5	4	3	3	5	4	1	3	4	3	5	3	4	2	3	3	1	3	5	1
1	No	1	5	1	4	5	1	5	4	5	5	3	5	4	2	5	5	4	5	3	4	3	5	4	5	5
1	No	1	5	1	5	5	3	5	5	3	5	4	2	3	2	5	3	5	2	1	3	1	5	5	5	5
2	No	2	4	3	4	4	1	2	4	5	4	4	1	3	4	1	4	3	4	3	4	3	1	4	5	1
2	No	3	1	4	4	5	1	2	3	2	4	5	4	2	2	1	2	2	1	1	3	1	1	3	4	3
2	No	1	3	1	5	5	3	5	5	5	4	5	3	5	3	2	2	5	5	5	3	1	1	5	5	3
1	No	2	5	4	5	4	2	5	5	4	4	4	4	4	3	4	1	4	4	4	4	2	4	5	4	4
2	No	1	4	3	3	2	4	2	3	4	4	4	2	1	2	4	2	3	3	2	5	1	4	3	2	3
1	No	1	2	5	5	5	1	5	5	5	5	5	5	3	3	5	5	5	5	5	4	1	3	5	5	5
2	No	1	3	1	4	5	1	5	3	4	5	5	4	5	4	5	4	5	5	5	4	4	5	5	5	5
2	No	2	3	1	4	5	1	5	5	5	4	5	4	3	4	4	4	5	4	5	5	3	3	5	5	5
2	No	2	3	5	3	5	2	5	4	5	5	5	3	2	4	5	4	5	5	5	2	2	4	5	5	3
1	No	2	5	1	5	5	1	5	5	4	4	4	3	5	4	4	5	5	5	3	4	3	3	5	5	5
1	No	2	5	1	5	3	3	5	4	4	5	5	3	3	4	5	4	4	4	3	3	3	2	5	4	3
2	No	2	5	1	5	5	2	5	5	5	5	5	3	4	4	5	5	5	5	4	5	3	5	5	5	5
2	No	1	3	1	5	1	1	5	5	5	5	5	1	5	1	5	5	5	5	5	3	5	5	5	4	5
1	No	1	5	1	5	3	5	5	3	4	5	5	1	3	2	5	1	3	4	2	3	1	3	5	2	5
2	No	3	5	1	5	5	4	5	5	5	5	5	2	4	5	4	5	5	4	5	4	4	5	5	5	5
2	No	3	5	1	5	5	4	5	5	4	5	5	3	5	5	5	5	5	5	5	5	4	5	5	5	5
2	No	2	3	1	2	5	3	5	4	4	5	5	2	3	5	2	5	5	5	3	3	5	5	5	5	5
2	No	1	5	3	5	3	2	5	5	3	5	4	3	3	3	5	3	3	4	3	4	1	4	3	3	4
2	No	2	4	1	4	4	1	5	5	4	5	5	5	4	3	5	5	5	5	4	4	4	4	5	4	4
2	No	3	5	1	3	3	1	5	5	5	5	5	3	5	3	3	5	5	5	5	5	5	5	5	5	5
2	No	2	4	1	3	4	5	5	5	5	5	5	1	3	2	2	5	5	5	4	4	5	4	5	3	3
2	No	2	4	3	4	4	5	5	5	5	5	5	1	4	4	2	4	4	2	4	4	2	4	4	3	3
2	No	1	5	1	5	4	1	5	4	4	5	5	3	4	3	4	4	4	4	4	5	1	4	4	4	4
2	No	2	4	2	5	5	3	5	5	4	5	4	2	3	2	5	5	4	5	4	5	3	3	4	4	4
2	No	3	5	1	5	5	1	5	5	5	5	5	5	5	5	5	5	5	5	5	5	4	5	5	5	5
1	No	1	5	1	5	5	1	5	5	5	5	5	5	5	4	5	5	5	5	5	5	1	5	5	5	5
1	No	2	3	1	2	3	1	3	1	4	3	2	2	2	4	2	2	3	1	2	2	3	3	4	3	2
1	No	1	5	2	4	5	2	4	4	3	5	4	3	3	3	5	4	4	3	4	3	2	4	5	5	4
1	No	2	5	4	4	4	1	5	5	2	5	5	5	4	2	3	5	5	5	5	3	2	2	5	5	4
2	No	1	2	3	5	1	3	3	1	1	2	4	1	1	3	1	1	5	2	1	5	1	1	3	1	5
1	No	1	1	1	4	5	3	5	3	5	5	5	3	3	5	4	4	5	5	5	3	3	3	5	5	5
1	No	1	4	1	5	5	1	5	5	5	5	5	5	4	5	4	3	3	5	3	5	2	2	5	5	5
2	No	1	4	3	2	2	4	2	4	3	3	2	1	1	1	3	1	2	2	1	1	2	1	2	2	2
1	No	2	4	4	5	4	3	5	3	3	5	5	3	4	4	5	5	5	5	4	4	4	4	5	5	4
1	No	1	5	1	5	5	2	5	5	3	5	3	3	5	5	5	5	3	5	5	5	3	5	3	5	5
2	No	2	3	1	2	5	5	5	3	5	5	3	1	4	4	5	5	3	5	3	2	2	3	2	5	3
2	No	1	3	3	3	3	4	3	3	3	3	3	1	1	3	1	1	3	3	1	1	1	2	4	3	1
2	No	2	5	1	5	5	2	5	5	5	4	4	2	4	3	2	4	5	4	4	5	2	5	4	3	4
1	No	1	5	3	4	3	1	3	5	1	5	5	3	3	3	5	5	5	5	3	5	1	1	5	5	3
1	No	1	5	4	5	4	1	5	4	4	5	5	4	4	3	5	3	4	5	5	4	3	5	5	5	5
2	No	2	4	1	4	4	1	4	4	3	4	4	3	3	3	2	4	4	5	4	4	2	4	4	4	4
1	No	1	4	2	4	3	1	4	4	3	4	4	3	3	3	4	4	4	4	3	5	2	4	4	4	4
2	No	1	4	2	4	4	2	4	4	4	4	4	3	2	2	3	4	4	4	2	3	3	4	4	4	4
2	No	1	5	1	5	5	4	5	5	5	5	5	1	3	3	3	3	5	5	3	4	3	3	5	5	3
2	No	1	4	1	4	5	3	4	4	3	4	4	2	4	4	4	2	4	4	4	3	2	3	4	4	4
2	No	2	3	2	4	5	2	5	3	4	4	5	3	3	4	4	4	5	5	3	4	3	2	5	4	4
2	No	1	4	3	3	4	4	4	1	2	4	2	2	3	4	4	1	2	4	3	3	1	2	2	2	2
2	No	3	5	2	5	5	2	5	5	4	5	5	2	4	4	5	5	5	5	4	5	5	4	5	5	5
2	No	3	5	1	5	5	5	5	4	1	5	4	1	4	5	3	5	5	5	5	5	5	5	4	4	5
2	No	3	4	2	5	4	4	4	4	5	4	4	1	4	3	4	4	4	3	4	4	4	4	4	4	4
1	No	1	3	4	4	4	2	4	2	3	5	4	2	2	2	3	2	2	3	2	2	2	2	5	3	3
1	No	1	4	1	4	4	3	4	4	4	5	5	4	4	5	4	4	5	5	4	5	4	4	5	5	5
1	No	2	4	5	5	5	1	5	3	5	5	5	5	2	5	5	5	4	5	1	5	1	3	4	4	4
1	No	1	4	1	5	4	3	4	3	3	3	3	3	3	3	3	2	2	5	3	3	3	3	5	4	3
1	No	2	5	1	5	5	2	5	5	5	5	5	3	3	4	4	5	5	5	2	5	4	5	5	5	4
2	No	1	3	2	5	3	1	5	5	5	5	5	5	1	5	1	5	5	5	5	5	1	5	5	5	5
1	No	1	4	2	4	3	2	4	3	4	4	4	4	3	4	4	4	3	4	3	3	2	3	4	4	4
1	No	1	5	3	4	3	3	3	3	3	3	5	3	3	5	4	4	5	3	5	5	1	1	5	3	2
1	No	1	2	1	5	3	5	2	2	3	4	4	2	1	3	3	1	3	3	2	1	1	1	3	3	2
1	No	1	4	1	4	5	3	4	3	3	4	4	4	3	3	4	4	4	4	4	4	3	4	4	4	4
1	No	1	5	1	5	5	1	5	5	3	5	5	3	4	5	5	5	5	5	5	4	4	5	5	5	4
1	No	2	4	1	5	5	1	4	4	3	4	4	3	3	3	3	4	4	5	3	2	3	3	5	4	4
2	No	2	5	1	5	5	1	5	5	5	5	5	5	5	5	2	5	5	5	5	5	2	5	5	5	5
1	No	1	4	1	5	5	1	3	4	5	5	5	4	3	3	5	3	3	5	3	3	1	3	3	4	3
2	No	1	3	4	5	5	4	5	4	4	5	5	4	5	4	5	4	5	5	5	5	4	5	5	5	5
2	No	3	4	1	5	5	3	5	5	5	5	5	2	5	5	5	5	5	5	5	5	5	5	5	5	5
1	No	1	5	1	5	5	1	5	3	5	5	5	5	5	2	5	1	5	5	1	4	2	5	5	5	5
2	No	3	5	1	5	5	1	5	5	5	5	5	3	4	5	4	5	5	5	4	5	4	5	5	5	5
1	No	2	5	1	5	5	1	5	5	5	5	5	2	4	2	5	5	5	5	5	5	5	5	5	5	4
1	No	2	4	1	5	5	1	4	4	2	5	5	5	3	4	5	3	4	5	2	5	2	3	5	4	4
2	No	2	4	1	3	5	3	4	4	3	4	4	1	1	3	4	1	4	3	3	1	1	3	4	1	2
1	No	2	4	2	3	4	3	3	3	2	4	4	3	2	3	4	3	4	3	2	3	2	2	4	3	3
1	No	3	3	1	5	4	1	5	4	4	5	4	3	3	3	5	4	3	5	4	4	3	4	3	5	5
1	No	1	5	2	4	3	3	4	4	3	5	3	3	2	3	4	2	3	4	2	4	2	4	4	3	4
1	No	2	5	1	3	4	4	5	5	4	5	4	3	3	5	5	5	5	5	5	5	5	5	5	5	4
1	No	3	5	5	5	5	1	5	5	5	5	5	5	5	5	5	5	5	5	5	5	4	5	5	5	5
1	No	1	4	1	5	5	1	5	5	5	3	5	3	5	5	4	5	5	5	5	5	4	3	5	5	5
1	No	1	5	3	5	4	4	5	4	2	4	3	2	3	2	4	1	2	2	3	4	1	4	4	2	4
2	No	1	3	3	3	5	3	3	3	5	3	3	1	1	5	1	3	3	4	1	1	1	1	3	3	1
1	No	1	5	1	3	5	1	5	3	3	3	5	3	3	5	5	3	3	5	3	3	4	5	5	5	3
2	No	2	4	1	5	3	2	4	3	3	4	3	3	3	4	3	3	3	4	3	3	1	3	3	3	2
1	No	1	5	1	4	4	3	5	5	5	5	5	2	4	4	5	4	4	4	3	5	1	4	5	5	4
1	No	2	4	1	4	5	1	5	4	5	5	5	3	4	5	4	5	5	5	5	5	4	4	5	4	5
2	No	1	3	4	4	4	5	3	3	2	2	3	2	3	3	3	1	4	4	3	1	1	2	5	2	2
2	No	1	5	1	5	5	5	5	3	1	5	5	1	1	2	3	1	5	5	3	1	1	4	5	5	5
2	No	1	3	4	5	5	2	5	2	5	5	4	3	2	2	3	1	4	5	3	3	1	3	4	4	3
2	No	1	4	4	5	5	3	5	4	5	5	5	3	3	3	3	3	4	5	4	3	3	4	4	4	3
2	No	2	2	1	1	5	1	5	1	1	5	5	5	5	5	5	1	5	5	5	1	1	5	5	5	5
2	No	3	4	2	5	3	4	4	5	4	5	5	2	2	3	5	5	5	4	4	4	4	3	5	5	5
2	No	1	1	4	1	2	3	1	1	2	1	1	1	1	1	4	3	1	1	3	4	4	3	1	2	3
2	No	1	3	2	3	5	5	5	5	3	5	5	3	5	5	1	3	5	5	5	5	3	5	5	5	3
1	No	2	5	2	5	4	1	5	5	5	5	5	4	4	4	5	5	5	5	5	5	4	5	5	5	5
2	No	2	4	1	5	5	1	4	5	5	5	5	4	2	3	1	5	4	4	3	3	2	2	5	3	2
1	No	1	3	1	5	5	1	5	5	5	5	5	5	3	3	4	5	5	4	3	4	3	4	4	5	5
1	No	1	4	5	5	1	1	5	1	1	5	3	3	4	1	2	5	4	3	1	5	1	1	3	4	2
2	No	1	3	4	4	5	1	4	3	4	4	5	3	2	2	1	1	3	4	3	4	1	4	5	3	3
2	No	2	4	4	5	4	5	3	4	1	4	4	1	1	3	2	3	3	4	1	3	1	3	3	4	2
1	No	1	3	1	4	4	4	2	1	3	3	4	2	1	3	2	2	3	3	1	1	1	1	4	4	2
1	No	1	5	1	5	5	1	5	5	5	5	5	5	4	3	4	3	4	5	4	4	1	5	5	5	5
1	No	1	4	1	5	4	3	3	3	4	5	5	3	3	4	5	4	4	5	3	3	2	4	4	4	3
1	No	1	2	1	5	5	1	5	2	1	5	4	5	3	4	5	2	4	5	4	3	1	4	4	5	4
1	No	1	5	5	4	3	5	4	3	4	5	5	1	2	1	3	1	4	4	3	1	1	4	5	2	1
2	No	1	4	4	3	4	4	4	4	5	5	5	4	5	4	5	4	4	4	5	4	4	5	5	4	5
2	No	1	2	2	3	1	3	2	3	2	1	2	1	2	2	2	3	2	1	2	2	3	2	2	1	3
2	No	1	5	5	5	5	5	5	4	3	5	4	1	2	2	2	2	3	3	1	2	1	1	3	2	2
1	No	1	5	1	5	5	3	5	5	5	5	5	1	5	1	2	2	5	5	3	4	1	1	5	5	5
1	No	1	5	4	4	4	1	5	5	3	5	5	5	3	4	3	5	5	5	3	3	1	2	5	4	5
1	No	2	5	1	5	5	1	5	5	5	5	5	5	4	5	5	5	5	5	5	5	2	5	5	5	5
1	No	1	5	5	4	5	2	4	4	3	5	4	4	1	4	4	3	4	5	3	4	1	5	5	4	3
2	No	1	4	5	4	3	5	2	1	4	5	3	1	3	1	4	3	1	4	3	1	1	1	3	4	4
2	No	1	4	4	4	4	3	4	4	4	5	4	4	4	4	5	5	5	4	4	4	2	4	4	4	4
1	No	1	4	1	5	5	1	3	2	4	4	3	2	1	1	2	4	3	2	2	2	1	2	5	3	3
1	No	1	4	1	4	5	1	4	4	4	5	5	4	3	2	4	3	5	4	2	3	1	2	5	4	4
1	No	1	3	5	4	2	2	1	2	2	4	2	2	2	2	2	2	2	3	2	2	1	3	2	2	1
2	No	1	3	3	3	3	3	3	3	3	3	3	3	3	3	3	4	4	4	4	4	4	4	4	4	4
2	No	1	1	2	2	2	2	2	2	2	2	2	2	2	2	2	2	2	2	2	2	2	2	2	2	2
2	No	1	3	1	5	5	1	5	5	5	5	5	4	4	3	3	5	5	5	3	4	2	3	5	5	5
2	No	1	4	1	4	4	3	4	4	4	4	4	3	3	3	3	5	4	5	3	3	3	3	5	5	3
2	No	1	4	2	5	5	2	3	4	4	5	5	4	4	5	4	3	4	4	4	4	3	4	5	5	5
2	No	1	3	2	4	2	2	4	2	3	5	4	2	2	2	2	2	4	4	2	3	2	4	3	2	2
2	No	1	2	5	5	5	5	5	5	3	5	5	5	5	5	5	5	5	5	5	5	5	5	5	3	3
2	No	1	5	3	3	4	5	1	1	1	5	5	1	2	1	3	1	2	2	1	3	1	1	3	2	1
1	No	1	3	1	5	5	2	2	3	3	4	4	2	3	2	3	1	5	4	1	3	1	3	4	2	2
2	No	3	5	1	5	5	5	5	5	5	5	5	5	5	5	5	5	5	5	5	5	5	5	5	5	5
1	No	2	3	4	4	3	4	5	5	4	2	5	5	5	5	5	5	3	2	5	5	2	5	4	5	5
1	No	1	5	2	5	5	1	5	4	3	4	5	5	5	5	3	3	4	5	3	3	2	4	5	5	5
1	No	2	4	2	4	4	2	4	4	4	4	5	3	5	3	5	4	5	5	5	4	3	4	5	5	4
2	No	2	3	1	4	4	5	4	3	3	3	4	2	4	5	1	3	4	5	4	3	2	3	4	4	3
1	No	1	5	1	5	4	2	3	3	2	5	4	3	3	3	5	4	4	5	4	3	3	3	4	4	3
1	No	2	5	1	5	5	1	5	5	5	5	5	3	5	5	5	3	4	4	4	5	3	4	4	4	4
2	No	2	4	2	4	4	3	4	1	2	4	4	2	2	3	4	2	4	4	4	4	2	3	4	4	4
1	No	1	3	1	5	5	1	5	5	5	5	5	5	1	5	5	5	5	5	1	5	3	5	5	5	5
1	No	1	3	1	5	5	1	5	3	2	4	4	3	2	4	4	2	4	4	4	4	2	4	5	4	5
1	No	1	1	5	1	5	1	5	5	1	5	5	5	1	1	5	5	5	5	1	5	1	1	5	5	5
1	No	1	5	2	4	5	2	4	3	4	4	5	5	2	4	4	3	5	5	5	4	2	2	5	4	3
1	No	1	3	3	4	2	1	5	3	3	4	4	3	1	3	2	2	4	5	1	3	1	1	5	4	3
1	No	1	4	1	4	5	1	4	3	3	4	4	4	4	4	4	4	4	5	5	5	1	4	5	5	5
1	No	1	4	2	4	4	3	4	4	4	5	4	3	3	4	4	3	4	4	3	2	2	3	4	3	4
1	No	1	5	1	5	5	1	5	5	5	5	5	4	4	3	5	5	5	5	4	4	2	3	4	5	5
2	No	1	4	2	4	4	5	3	2	3	3	4	3	1	5	2	3	2	3	2	3	2	2	3	2	2
2	No	1	3	4	4	3	4	2	3	4	4	4	1	3	2	3	1	5	4	1	4	1	3	4	4	3
1	No	1	5	1	5	5	1	5	5	5	5	5	4	3	3	5	4	4	5	5	5	2	4	4	5	4
2	No	1	5	1	5	5	2	5	1	5	5	1	1	5	1	1	1	5	5	5	5	5	5	5	5	5
1	No	1	5	5	5	5	1	5	1	5	5	5	5	1	5	5	1	5	5	5	1	1	5	5	5	5
2	No	1	4	2	5	5	2	4	4	5	5	3	4	4	4	5	4	4	5	4	5	3	4	4	5	5
1	No	1	5	1	4	5	1	4	5	4	5	5	4	5	2	5	4	5	5	4	5	2	4	5	4	4
1	No	1	3	4	2	5	1	4	4	3	5	3	4	2	3	5	4	3	4	3	2	1	4	4	4	4
2	No	1	4	3	3	4	3	2	3	2	4	3	2	3	3	4	3	3	3	4	2	2	3	4	4	3
2	No	1	4	4	4	3	2	4	2	4	5	4	3	2	3	3	3	2	3	2	3	2	3	3	3	3
1	No	1	4	3	3	3	2	2	2	4	4	4	3	1	1	1	3	4	5	1	4	1	3	4	4	4
2	No	1	4	2	5	4	3	4	5	2	4	5	3	2	4	1	4	4	4	1	3	2	3	4	4	3
1	No	1	4	1	5	5	1	4	4	3	5	5	4	4	4	5	3	4	5	2	4	1	5	5	5	4
1	No	1	2	4	4	4	4	4	2	2	4	4	3	2	2	4	2	4	4	2	2	2	2	4	2	2
1	No	1	5	2	4	5	4	3	5	2	5	5	3	2	3	4	2	5	4	2	4	1	4	4	4	3
1	No	1	3	1	4	5	3	2	4	4	5	5	3	3	2	4	4	5	5	5	5	3	4	5	4	4
1	No	1	3	2	4	3	3	3	2	3	4	4	4	2	2	4	3	3	5	2	2	1	3	3	4	2
1	No	1	3	1	4	5	3	2	4	4	5	5	3	3	2	4	4	5	5	5	5	3	4	5	4	4
1	No	1	4	3	4	4	1	3	3	4	5	3	3	1	3	2	2	3	5	3	3	1	4	3	4	3
2	No	2	5	2	5	5	2	5	5	4	4	4	4	4	3	3	4	4	4	4	5	3	4	4	5	4
2	No	1	1	1	4	3	3	3	3	5	3	4	3	2	5	2	5	3	5	1	3	1	1	3	5	1
1	No	3	2	2	4	4	3	4	4	4	4	4	3	4	3	3	4	4	4	3	4	3	4	4	3	4
2	No	1	3	2	4	3	3	4	4	2	4	4	2	1	4	3	2	4	3	2	2	1	2	4	2	2
1	No	1	4	1	4	5	1	5	3	5	5	4	3	4	4	5	5	5	5	4	4	2	4	5	5	5
2	No	1	3	2	4	4	3	4	4	4	5	3	4	2	3	4	3	3	4	2	4	2	4	3	5	3
1	No	1	3	2	5	5	2	5	4	3	5	4	3	4	3	5	4	4	5	4	5	4	4	4	4	4
2	No	1	4	2	3	4	3	2	2	1	5	4	2	1	3	1	4	4	5	3	2	1	3	4	3	3
2	No	1	4	1	3	4	2	4	2	3	3	4	2	1	3	1	2	4	4	3	3	1	2	4	4	3
1	No	2	5	4	5	5	1	5	5	5	5	5	5	1	5	5	5	5	5	5	5	5	5	5	5	5

## Sheet: Test-retest subsample (65)
Gender	Musicianship	Time1_eBMRQ_1	Time1_eBMRQ_2	Time1_eBMRQ_3	Time1_eBMRQ_4	Time1_eBMRQ_5	Time1_eBMRQ_6	Time1_eBMRQ_7	Time1_eBMRQ_8	Time1_eBMRQ_9	Time1_eBMRQ_10	Time1_eBMRQ_11	Time1_eBMRQ_12	Time1_eBMRQ_13	Time1_eBMRQ_14	Time1_eBMRQ_15	Time1_eBMRQ_16	Time1_eBMRQ_17	Time1_eBMRQ_18	Time1_eBMRQ_19	Time1_eBMRQ_20	Time1_eBMRQ_21	Time1_eBMRQ_22	Time1_eBMRQ_23	Time1_eBMRQ_24	T1_total eBMRQ	Time2_eBMRQ_1	Time2_eBMRQ_2	Time2_eBMRQ_3	Time2_eBMRQ_4	Time2_eBMRQ_5	Time2_eBMRQ_6	Time2_eBMRQ_7	Time2_eBMRQ_8	Time2_eBMRQ_9	Time2_eBMRQ_10	Time2_eBMRQ_11	Time2_eBMRQ_12	Time2_eBMRQ_13	Time2_eBMRQ_14	Time2_eBMRQ_15	Time2_eBMRQ_16	Time2_eBMRQ_17	Time2_eBMRQ_18	Time2_eBMRQ_19	Time2_eBMRQ_20	Time2_eBMRQ_21	Time2_eBMRQ_22	Time2_eBMRQ_23
1	1	4	3	4	1	2	4	4	2	4	3	4	3	3	3	2	3	4	2	3	2	3	3	2	4	3	4	4	3	2	3	2	2	2	3	2	2	2	1	3	1	2	3	2	3	1	1	2	3
2	1	3	4	2	2	3	1	3	2	3	3	3	2	3	2	1	2	2	2	2	1	2	1	2	2	2.20833	2	4	2	1	4	2	2	2	2	2	2	2	2	1	2	2	1	1	2	1	2	2	2
2	1	5	1	5	4	1	5	4	4	5	5	3	4	3	4	4	4	4	4	5	1	4	4	4	4	3.79167	5	1	5	5	2	5	4	5	5	4	3	5	3	5	5	4	5	5	4	2	4	5	4
1	1	5	1	1	5	1	5	5	5	5	5	5	1	5	1	1	5	5	5	5	1	1	5	5	5	3.66667	5	1	5	5	1	5	5	1	5	5	1	1	3	5	1	5	5	5	3	5	3	5	3
2	1	4	4	5	3	1	2	1	1	5	1	1	1	1	3	4	1	2	2	1	1	1	2	3	2	2.16667	5	3	3	1	4	3	1	1	5	3	1	1	1	4	3	2	3	1	1	1	1	3	1
1	1	4	4	5	3	1	2	1	1	5	1	1	1	1	3	4	1	2	2	1	1	1	2	3	2	2.16667	3	3	4	3	3	3	3	3	4	4	3	2	3	4	3	3	3	2	3	2	3	4	4
1	2	4	1	5	5	2	5	3	3	5	5	4	4	4	5	4	5	5	5	5	3	4	5	5	5	4.20833	2	2	5	4	1	5	3	1	5	5	4	4	3	5	3	5	5	3	4	1	3	5	4
1	1	1	5	5	5	1	3	1	1	5	5	5	1	5	3	1	3	5	3	1	1	1	5	5	3	3.08333	1	4	5	3	3	3	1	1	3	4	3	3	3	3	3	3	2	1	2	1	2	4	4
1	1	1	5	5	5	5	1	1	1	5	5	1	1	5	1	1	1	1	1	1	1	5	1	1	1	2.33333	1	2	3	4	5	1	2	3	4	1	2	3	4	5	1	2	3	4	5	2	3	4	5
2	1	5	2	5	5	2	3	3	3	5	5	3	2	2	5	5	5	5	2	3	2	5	5	5	5	3.83333	5	4	5	4	1	5	5	4	5	5	5	5	2	5	4	5	5	5	5	2	5	5	5
2	1	2	4	2	2	5	2	2	2	3	3	1	2	2	4	2	2	2	2	2	1	3	2	3	3	2.41667	4	2	3	2	1	2	2	3	4	3	1	2	2	4	1	2	3	2	2	1	3	3	4
1	1	4	2	4	3	1	4	4	3	4	4	3	3	3	4	4	4	4	3	5	2	4	4	4	4	3.5	2	4	3	3	1	4	4	4	4	4	4	3	3	4	4	3	5	4	4	2	4	3	5
1	1	3	1	3	5	1	5	3	4	5	5	5	4	3	4	5	4	5	3	4	3	4	5	5	4	3.875	4	1	3	5	1	5	4	3	4	5	4	5	3	3	4	5	5	4	4	2	3	5	5
1	1	4	1	4	5	1	4	4	4	4	5	4	4	3	5	5	5	5	4	4	3	4	4	5	4	3.95833	5	2	3	4	1	5	4	4	5	5	5	4	3	5	4	5	5	3	4	2	3	5	5
1	1	3	1	4	5	1	5	3	5	4	4	3	4	4	4	4	4	5	4	5	2	4	4	5	5	3.83333	3	1	5	5	1	5	3	5	4	4	4	4	4	4	4	4	4	4	5	2	4	4	5
1	1	2	1	4	5	1	5	5	5	5	5	4	3	3	4	4	4	5	1	4	1	3	4	3	2	3.45833	1	1	5	5	1	5	5	5	5	5	4	2	3	4	4	4	5	1	4	1	3	4	3
2	1	5	1	5	5	4	5	5	5	5	5	1	3	3	3	3	5	5	3	4	3	3	5	5	3	3.91667	2	1	4	4	4	3	3	3	4	4	1	1	4	1	1	4	4	1	4	1	2	4	3
1	1	3	3	4	2	1	5	3	3	4	4	3	1	3	2	2	4	5	1	3	1	1	5	4	3	2.91667	3	2	4	2	1	4	3	3	3	3	3	1	3	2	3	3	3	1	3	1	2	4	3
1	1	4	1	5	5	1	5	5	5	5	5	3	4	3	5	3	5	5	4	5	2	4	5	5	5	4.125	5	1	5	5	1	5	5	5	5	5	4	4	3	5	4	5	5	4	5	2	5	5	5
2	1	3	4	4	4	3	2	3	3	4	4	3	3	2	4	3	4	4	2	2	2	3	4	4	3	3.20833	4	4	4	4	3	2	3	4	4	4	3	3	2	4	3	4	4	2	2	2	3	4	4
1	1	4	5	2	5	5	4	4	5	3	4	2	2	1	1	4	3	3	2	5	1	2	3	4	1	3.125	4	5	3	5	5	4	4	5	3	5	2	3	1	2	4	4	3	2	5	1	2	3	4
1	1	4	3	4	2	4	4	4	2	4	4	2	3	2	1	2	3	3	3	2	1	2	4	4	3	2.91667	3	3	4	3	2	3	4	2	4	4	3	3	2	2	4	4	2	4	3	2	4	4	4
1	1	5	1	5	5	3	5	5	3	5	4	2	3	2	5	3	5	2	1	3	1	5	5	5	5	3.66667	5	1	5	5	4	5	4	2	4	5	2	3	3	5	2	5	4	4	5	1	5	5	4
2	1	3	3	3	2	1	2	2	3	4	2	2	2	1	4	1	2	3	2	2	1	3	3	2	3	2.33333	4	3	3	2	1	2	2	3	4	2	2	2	1	4	1	2	2	2	2	1	3	2	2
2	1	5	3	5	3	2	3	3	2	4	3	3	2	2	4	3	2	5	2	2	2	3	3	3	3	3	4	3	5	3	4	4	3	2	4	3	3	1	1	4	3	3	4	3	2	2	3	4	4
2	2	5	2	5	4	4	5	2	4	5	4	1	4	4	4	4	4	4	4	5	5	5	4	5	5	4.08333	4	2	4	4	3	4	4	4	4	4	2	4	4	3	3	4	3	4	3	4	4	4	5
2	1	5	1	5	5	3	5	5	5	5	5	3	4	3	5	4	4	4	4	3	2	4	5	3	5	4.04167	5	2	5	5	3	5	5	4	5	5	3	3	3	5	4	5	5	3	3	2	4	5	3
1	1	4	2	4	4	2	4	4	4	4	4	3	2	3	4	4	4	4	2	3	1	3	4	3	3	3.29167	4	2	4	4	2	4	4	4	4	4	4	3	3	4	4	4	4	3	4	2	4	4	4
1	1	3	2	4	4	1	3	3	3	5	4	4	3	2	4	3	4	3	3	3	1	3	4	4	3	3.16667	4	2	4	4	1	3	3	4	5	4	4	3	3	4	3	3	3	3	3	1	2	3	4
2	1	3	4	5	3	1	5	3	4	5	5	3	1	3	4	3	3	3	1	2	3	3	3	3	2	3.125	3	3	5	3	3	2	3	4	4	4	3	2	3	3	2	3	3	1	3	2	2	3	3
1	1	3	1	5	5	1	5	3	4	5	5	5	1	1	5	5	5	5	5	4	2	5	5	5	3	3.875	3	1	2	5	1	5	3	3	4	5	4	3	2	5	2	4	5	3	4	2	2	5	5
1	1	4	1	3	4	1	5	3	3	3	5	4	3	4	4	3	5	5	4	4	2	4	5	5	5	3.70833	5	3	5	4	1	3	3	3	5	5	4	3	3	5	4	5	5	5	5	2	3	5	5
1	1	5	1	5	5	1	5	5	5	5	5	5	3	3	5	5	5	5	5	5	3	3	5	5	5	4.33333	5	1	5	5	1	5	5	5	5	5	5	5	3	5	5	5	5	5	5	3	3	5	5
1	2	5	5	4	3	5	4	3	4	5	5	1	2	1	3	1	4	4	3	1	1	4	5	2	1	3.16667	3	3	3	4	4	3	3	3	4	4	1	4	3	3	1	4	1	3	4	1	3	4	2
2	2	2	2	3	1	3	2	3	2	1	2	1	2	2	2	3	2	1	2	2	3	2	2	1	3	2.04167	2	2	2	2	2	2	2	2	2	2	2	2	2	2	2	2	2	2	2	2	2	2	2
1	1	4	1	5	5	1	5	4	4	5	5	5	4	5	5	5	5	5	5	3	1	5	5	5	5	4.25	5	1	4	5	1	5	3	3	5	5	5	5	5	5	5	5	5	3	3	3	4	5	5
1	1	4	1	4	5	1	5	5	5	5	5	5	3	4	3	5	5	5	1	4	1	2	5	5	5	3.875	5	1	3	5	1	5	5	4	5	5	5	3	5	4	5	4	5	5	5	3	4	5	5
2	1	4	4	3	4	4	4	4	5	5	5	4	5	4	5	4	4	4	5	4	4	5	5	4	5	4.33333	4	4	4	4	4	4	3	4	5	5	2	4	3	4	2	5	5	4	4	2	5	5	4
1	1	5	1	5	5	1	5	5	3	5	5	3	4	5	5	5	5	5	5	4	4	5	5	5	4	4.33333	5	1	3	5	1	4	5	4	4	3	4	3	4	4	5	5	5	4	4	3	5	5	5
1	1	3	5	5	5	1	5	5	5	5	5	4	4	4	5	3	4	5	1	3	2	3	5	3	5	3.95833	4	1	5	5	1	5	5	5	5	5	3	2	4	5	5	5	5	4	4	2	4	5	5
2	1	4	3	3	2	4	2	3	4	4	4	2	1	2	4	2	3	3	2	5	1	4	3	2	3	2.91667	5	2	4	3	2	4	4	3	5	4	2	3	2	3	1	3	4	2	3	1	2	3	3
1	1	4	5	4	3	1	1	3	2	5	5	4	2	1	3	4	4	3	4	4	1	4	5	5	5	3.41667	5	5	4	2	4	3	2	2	5	5	3	2	2	4	3	4	3	4	5	1	4	5	4
1	1	4	5	2	5	1	2	3	3	4	4	1	1	2	4	1	3	2	3	2	1	4	4	2	2	2.70833	4	2	5	5	5	5	4	4	5	4	1	1	3	5	2	5	5	4	4	1	4	4	4
1	1	5	1	4	5	1	5	3	5	5	5	5	4	5	5	5	5	5	3	5	1	4	5	5	5	4.20833	5	1	5	5	1	5	2	4	5	5	5	5	3	5	5	5	5	3	5	2	5	5	5
2	1	3	2	4	2	2	4	2	3	5	4	2	2	2	2	2	4	4	2	3	2	4	3	2	2	2.79167	4	3	4	4	4	3	3	4	5	4	1	3	2	2	4	3	4	2	4	1	2	3	4
1	1	3	2	5	5	1	5	4	3	5	5	3	1	4	4	2	5	5	3	3	1	3	5	3	4	3.5	4	2	4	5	3	5	4	3	5	5	2	2	2	3	2	4	4	1	2	1	3	5	3
2	1	3	1	1	1	1	1	1	1	1	1	1	1	1	1	1	1	1	1	1	1	1	1	1	1	1.08333	2	2	4	1	5	1	2	3	5	5	1	2	2	1	1	4	4	1	5	1	2	4	1
2	2	4	2	3	4	4	3	4	4	4	4	3	2	4	2	4	4	4	3	4	2	2	4	3	4	3.375	5	4	4	5	4	4	5	5	5	5	4	4	5	5	4	5	4	5	5	5	5	4	5
2	1	3	4	5	5	2	5	2	5	5	4	3	2	2	3	1	4	5	3	3	1	3	4	4	3	3.375	1	1	1	1	5	1	1	1	1	1	1	5	5	1	5	1	1	5	5	5	5	2	1
2	1	5	2	4	3	1	5	4	3	5	3	4	3	2	2	5	5	2	2	4	1	2	4	2	5	3.25	5	3	3	5	1	5	3	4	2	3	4	2	1	4	5	2	4	3	5	1	3	5	4
2	1	4	3	2	2	4	2	4	3	3	2	1	1	1	3	1	2	2	1	1	2	1	2	2	2	2.125	3	4	2	1	5	1	4	2	3	2	1	1	1	1	1	2	3	1	1	1	1	2	2
2	2	4	1	5	5	4	5	5	5	5	5	1	5	3	4	5	5	5	5	5	5	3	3	5	3	4.20833	5	1	5	4	4	5	5	5	5	5	1	4	2	3	5	4	4	3	4	4	3	3	2
2	1	4	1	4	4	1	4	4	4	5	4	3	3	4	4	4	4	5	3	4	3	4	4	3	5	3.66667	4	2	4	4	3	4	3	3	5	4	3	3	3	3	2	3	4	3	4	3	2	3	3
2	1	4	2	3	3	1	5	3	4	3	4	3	1	4	3	3	4	3	3	4	1	3	4	3	3	3.08333	3	2	3	3	3	5	3	5	3	5	3	3	5	3	1	5	5	3	5	1	5	5	3
2	2	4	1	4	4	1	4	4	3	4	4	3	3	3	2	4	4	5	4	4	2	4	4	4	4	3.45833	4	1	4	5	1	4	4	3	4	4	3	3	3	2	4	4	5	3	5	2	4	4	3
2	2	4	4	5	4	5	3	4	1	4	4	1	1	3	2	3	3	4	1	3	1	3	3	4	2	3	4	3	5	3	5	4	3	3	5	4	1	1	3	3	4	3	5	3	3	2	2	5	3
1	1	3	1	5	5	1	5	5	5	5	5	5	3	3	4	5	5	4	3	4	3	4	4	5	5	4.04167	3	1	4	5	1	5	5	4	5	5	5	4	3	4	5	5	5	4	5	3	4	5	5
2	1	4	1	4	5	3	4	4	3	4	4	2	4	4	4	2	4	4	4	3	2	3	4	4	4	3.5	4	2	4	4	3	4	4	4	5	4	2	4	4	3	3	4	4	4	4	2	3	4	3
2	2	3	2	4	5	2	5	3	4	4	5	3	3	4	4	4	5	5	3	4	3	2	5	4	4	3.75	5	2	4	5	2	4	4	4	4	4	3	3	3	4	3	4	4	3	3	3	4	5	4
2	2	5	1	5	5	2	5	5	5	4	4	2	4	3	2	4	5	4	4	5	2	5	4	3	4	3.83333	5	1	4	5	3	5	5	5	4	4	2	3	4	3	4	4	4	4	5	5	5	4	3
2	1	5	2	5	4	5	1	1	5	3	3	1	1	3	1	1	3	4	1	1	1	1	3	3	1	2.45833	5	3	4	3	3	3	2	2	3	3	3	1	2	1	2	3	3	2	3	1	3	3	3
2	1	4	3	3	4	4	4	1	2	4	2	2	3	4	4	1	2	4	3	3	1	2	2	2	2	2.75	3	3	4	2	4	2	3	2	4	3	1	4	2	3	2	2	3	2	2	1	3	3	2
2	1	4	2	4	4	2	4	4	4	4	4	3	2	2	3	4	4	4	2	3	3	4	4	4	4	3.41667	4	2	4	4	2	4	4	3	4	4	4	3	2	4	4	4	4	4	4	2	3	4	4
2	1	2	4	5	4	2	3	3	4	4	4	2	4	3	2	3	5	5	4	4	1	3	4	4	3	3.41667	5	3	5	5	1	3	3	4	5	5	1	3	3	5	1	5	5	3	5	3	5	5	5
2	2	5	1	5	5	3	5	5	5	5	5	1	5	5	5	5	5	5	5	5	2	5	5	5	5	4.45833	5	1	5	5	3	5	5	5	5	5	2	5	3	5	5	5	5	5	5	5	5	5	5
[truncated: 2 more columns]

## Sheet: Codebook
All data are anonymized. No personally identifiable information is included.
Variable name: Musicianship	Variable name: Gender	Variable: eBMRQ items (from 1 to 5 scaling)
1 = Non-musician	1 = Female	1 = Strongly disagree
2 = Amateur musician	2 = Male	2 = Disagree
3 = Professional musician		3 = Neutral
		4 = Agree
		5 = Strongly agree
Note: Items 2 and 5 require reverse coding before analysis.
